# Supplementary material for: Single-cell transcriptomes and T cell receptors of vaccine-expanded apolipoprotein B-specific T cells
Source: Front Cardiovasc Med. 2023 Jan 5;9:1076808. doi: 10.3389/fcvm.2022.1076808 (PMC9849899; doi:10.3389/fcvm.2022.1076808)
Supplement: Supplementary file 2 [file Table_1.XLSX]

## Sheet: Table_1_Raw_Collapsed
Clonotype	Size	Productive A			Productive B			Nonproductive A			Nonproductive B
		CDR3	V Segment	J Segment	CDR3	V Segment	J Segment	CDR3	V Segment	J Segment	CDR3	V Segment	J Segment
1	10	TAACAGTGCA	TRAV7D-6	TRAJ17	GGTGACAGGGGGCGACAAAA	TRBV13-2	TRBJ2-4
2	4	TAACAGTGCA	TRAV7D-6	TRAJ17
3	2	TAACAGTGCA	TRAV7D-6	TRAJ17	GGTGACAGGGGGCGACAAAA	TRBV13-2	TRBJ2-4	GGGTGGGGTTATA	TRAV6D-7	TRAJ23
Unexpanded	1	AAGTGGAGGA	TRAV5D-4	TRAJ42	GCAGCCCGGACTGGGGGCGAGCTGA	TRBV4	TRBJ2-1				CAAGATGGGACAGGGGAATTCCT	TRBV2	TRBJ1-6
Unexpanded	1	CAAGCCCCCATAATG	TRAV7-2	TRAJ38	GCTTACAGGGGCGCGAACA	TRBV3	TRBJ2-7
Unexpanded	1	CAGCAACCCAGCA	TRAV19	TRAJ58				ATCCTCTCCCCACTGG	TRAV21_DV12	TRAJ56	AGCAGGTGACAGGGGGGGGAAGT	TRBV29	TRBJ1-1
Unexpanded	1	CAGCACATACA	TRAV14-1	TRAJ40	CAGTGGGACAGGGGGCCGGCAGGC	TRBV13-1	TRBJ1-5
Unexpanded	1	GCAGCTTATAACA	TRAV14D-3_DV8	TRAJ27	GGTGACAGGGGGCGACAAAA	TRBV13-2	TRBJ2-4
Unexpanded	1	GCGAGCAATA,CAGCAACCCAGCA	TRAV14-2,TRAV19	TRAJ31,TRAJ58	GCTTACTCTGGGGGGGTGGCACCG	TRBV3	TRBJ2-2
Unexpanded	1	GCTGCGATTAATAA	TRAV5D-4	TRAJ43	CCCAGCAGGGGAAAAC	TRBV2	TRBJ2-4	AGCAGTATTAT	TRAV10	TRAJ32
Unexpanded	1	GCTGCGATTAATAA	TRAV5D-4	TRAJ43	CCCAGCAGGGGAAAAC	TRBV2	TRBJ2-4
Unexpanded	1	TAACAGTGCA	TRAV7D-6	TRAJ17	AGCAGATCTGG,GGTGACAGGGGGCGACAAAA	TRBV19,TRBV13-2	TRBJ1-3.,TRBJ2-4
Unexpanded	1	TAACAGTGCA	TRAV7D-6	TRAJ17	GCTTACAGGGGCGCGAACA,GGTGACAGGGGGCGACAAAA	TRBV3,TRBV13-2	TRBJ2-7,TRBJ2-4
Unexpanded	1	TAACAGTGCA	TRAV7D-6	TRAJ17	GGTGACAGGGGGCGACAAAA	TRBV13-2	TRBJ2-4	GGGTGGGGTTATA	TRAV6-6	TRAJ23
Unexpanded	1	TGCAGGCAAT	TRAV7-5	TRAJ43	TGATGCCCAGAAATATGA	TRBV13-1	TRBJ2-7				TCTCTACCAGTTGGGTCAA	TRBV12-1	TRBJ2-4
Unexpanded	1				CAGCTACAGGGGCCCCTCCT,CCCAGCAGGGGAAAAC	TRBV16,TRBV2	TRBJ2-7,TRBJ2-4
Unexpanded	1							AGCAGTATTAT	TRAV10	TRAJ32
Unexpanded	1
Unexpanded	1				TTAGCGGACACC,CAGTGGGACAGGGGGCCGGCAGGC	TRBV3,TRBV13-1	TRBJ2-2.,TRBJ1-5
Negative	1	AAGTGAAGGCACCA	TRAV5D-4	TRAJ27				GAGTGTTTAACTTCT	TRAV6N-6	TRAJ22
Negative	1	AAGTGAGGGAGG	TRAV14-2	TRAJ42	AGCAGGTCTGACTGGGGGGGTGCA	TRBV13-3	TRBJ2-3
Negative	1	AAGTGATGGG	TRAV14-2	TRAJ32				GGTGATCCGGTAACA	TRAV6D-6	TRAJ43
Negative	1	AAGTGCAGGAGGCT	TRAV14D-3_DV8	TRAJ35	AGTATGGTGGGGGGGAACTCCT	TRBV19	TRBJ2-7	TGAGTGGGATAGC	TRAV6-7_DV9	TRAJ31
Negative	1	AAGTGTAGGGAGCAA	TRAV5D-4	TRAJ33	CAAGATTCGGGGGAACA	TRBV2	TRBJ2-7.
Negative	1	AAGTGTGAGGAGAGG	TRAV5D-4	TRAJ18	CAGCTGGACTGGGGGTCAA	TRBV4	TRBJ2-4
Negative	1	AAGTGTGAGGAGAGG	TRAV5D-4	TRAJ18	GCTCTTCCGGGACTGGGGGGGCGCGGAACAC	TRBV12-2	TRBJ2-2	GCAAGATATGAAT	TRAV14-2	TRAJ2
Negative	1	AGCAAATAGA	TRAV7-2	TRAJ18	CCAGCAGGGGACGTCAA	TRBV13-2	TRBJ2-4
Negative	1	AGCAATTAACA	TRAV7-2	TRAJ27
Negative	1	AGTGAAAAAGGTGTTG,AAGTGACACA	TRAV6-5,TRAV14-1	TRAJ38,TRAJ30	GCAGCCAGACAGGGAACTC	TRBV3	TRBJ1-2
Negative	1	AGTGAAGAGCAATAC	TRAV7-5	TRAJ40	AGCGGCGCAGGGCTCGGGTCCGA	TRBV13-2	TRBJ1-2
Negative	1	AGTGAATGATTAT	TRAV7-5	TRAJ23	GGGGACAGGCCTAGTGC	TRBV30	TRBJ2-3.
Negative	1	AGTGATCGGTCTGGC	TRAV12-3	TRAJ44	AGTCTAACTGGGGGGAGGGCTGA	TRBV31	TRBJ2-1
Negative	1	ATCTCCCCCTAACA	TRAV13D-1	TRAJ37	AGAGATAGGCAGTATGA	TRBV30	TRBJ2-7.
Negative	1	CAAGTAACAC	TRAV14D-3_DV8	TRAJ27	TGATGCAACAGGGAACAA	TRBV13-2	TRBJ1-5	AGAGAAGAATA	TRAV16	TRAJ31
Negative	1	CAAGTACGTCTTC	TRAV14D-1	TRAJ22				AGTGATGTAACT	TRAV12D-2	TRAJ26
Negative	1	CAAGTCCCAATA	TRAV14D-3_DV8	TRAJ37	TTTAGGGGGGGTCTCCT	TRBV15	TRBJ2-7	GCTATTTGCAAAT	TRAV13D-3	TRAJ13
Negative	1	CAAGTCCCAAT	TRAV14D-3_DV8	TRAJ34	AGTTTGGGACAGGGAGACA	TRBV29	TRBJ2-5
Negative	1	CAAGTCCCAAT	TRAV14D-3_DV8	TRAJ34	CAGTTCGACAGGGAGCCAGG	TRBV15	TRBJ1-5
Negative	1	CAGTGCAGGGTACAG	TRAV3-3	TRAJ7	CTTTCCGGGACAATCAACG	TRBV26	TRBJ1-4	CTACTATCTGG	TRAV8-1	TRAJ22
Negative	1	CAGTGGTGGGTCTA	TRAV3-1	TRAJ21	CCAAGGAGGGGACCAA	TRBV2	TRBJ2-5
Negative	1	CTATACCTGGGGGTTC	TRAV13N-2	TRAJ18	AGTCTTTGGACAATCTCCT	TRBV31	TRBJ2-7
Negative	1	CTGAGGCCCAACAC	TRAV6-7_DV9	TRAJ52
Negative	1	CTGAGGTCTATG	TRAV4D-3	TRAJ26	TGATGCCGGGTTCACAG	TRBV13-2	TRBJ1-1.	GCTATTTGCAAAT	TRAV13D-3	TRAJ13
Negative	1	CTGGGGGGGCTTAAT	TRAV6D-7	TRAJ40
Negative	1	CTGTGCTGAACAC	TRAV9-1	TRAJ27	GTGATCCGGGACAGGGGAATCAAA	TRBV13-2	TRBJ2-4
Negative	1	GAGAGGGGACTGG	TRAV16D_DV11	TRAJ56				GCTATGGAAAGGGT	TRAV13-4_DV7	TRAJ57
Negative	1	GAGAGTGGTACAG	TRAV16N	TRAJ7	GCAGAATCTGGGGTTAACAC	TRBV1	TRBJ2-2
Negative	1	GAGCAAGATGCC	TRAV7-4	TRAJ26	TGGAGATCACTGGGGGGGCGCGGCTCCT	TRBV31	TRBJ2-7				CTCTCATAAACTGGGGGGGAATATGC	TRBV12-1	TRBJ2-1
Negative	1	GAGCATCGGCACAA	TRAV9N-3	TRAJ30	TTAGAGGGGGGGGGCGCGAACACC	TRBV16	TRBJ2-5				CTCTCGGGACAGGATGGGTGAAC	TRBV12-1	TRBJ2-7
Negative	1	GAGCATGGATAAC	TRAV9N-3	TRAJ26	CTCTCATCCGGGAGTTTCTG	TRBV12-1	TRBJ1-3.
Negative	1	GAGCGGGTCTA	TRAV9-1	TRAJ21	GTCAAGACGGCAATTCTG	TRBV23	TRBJ1-3.
Negative	1	GAGGGCCGAGGAGG	TRAV17	TRAJ56	GCCAAACTGGGGGGGCGGGTGCA	TRBV2	TRBJ2-3	TGGGTTGCAG	TRAV6D-6	TRAJ58
Negative	1	GAGGGCGACTAT	TRAV16D_DV11	TRAJ26	GCTCTTGGACAGGGGCAAAC	TRBV12-1	TRBJ1-2	TTGAGGGGCCAAT	TRAV12-1	TRAJ27	AGCAGCAGACAGCTGCAAAC	TRBV29	TRBJ1-1
Negative	1	GAGTGGAAATT	TRAV12D-2	TRAJ13
Negative	1	GCAAGCACCA	TRAV14D-3_DV8	TRAJ27				GGGAACACTG	TRDV1	TRAJ52
Negative	1	GCAAGCCCCAAT	TRAV14D-3_DV8	TRAJ27	CCAAGTCCAAAGAAACGA	TRBV2	TRBJ1-4.	CAAGCGAAGCAA	TRAV7-2	TRAJ31
Negative	1	GCAAGGCCCAATTA	TRAV14D-3_DV8	TRAJ21	CAGTTCCTCGACAATTTCC	TRBV29	TRBJ1-4.				TATAGCTGGGACAGGGGGCTC	TRBV19	TRBJ1-5
Negative	1	GCAAGGGCGCCAGG	TRAV5D-4	TRAJ28	GCAGCCAGACTGGGGCCTCTAGTGC	TRBV3	TRBJ2-3
Negative	1	GCAAGGGGAGG	TRAV14D-1	TRAJ42
Negative	1	GCAGCCGAGGACT	TRAV7-4	TRAJ7	AGCTTTGGGACAGGGAACGAAGT	TRBV3	TRBJ1-1
Negative	1	GCAGCGACTAAC,CAGTGCAAAGGGTT	TRAV10,TRAV3-3	TRAJ52,TRAJ49	TGATGGACCCAGGGGAGGAGACA	TRBV13-2	TRBJ2-5
Negative	1	GCAGCTCTCCCATCT	TRAV10D	TRAJ22	CCAGCCCGGACTGGGGGGGGGGGGAACA	TRBV4	TRBJ2-7
Negative	1	GCAGTTGGGGGAAAGACAGG	TRAV3-3	TRAJ27
Negative	1	GCTCTCCTTTCCGGGAC	TRAV6D-6	TRAJ12	AGGGACAATTCTG	TRBV20	TRBJ1-3.
Negative	1	GCTGCTGAGGCGAACA,GTGCTTCTCTAC	TRAV4D-4,TRAV8D-2	TRAJ49,TRAJ28	GTGATTGGGGGAACTA	TRBV13-1	TRBJ2-1	GCAAGGCATGGCT	TRAV5D-4	TRAJ56
Negative	1	GCTGTCCAGATTAAT,GAGGGCCGGAGCAA	TRAV4-2,TRAV16D_DV11	TRAJ40,TRAJ31	AGTTTTGGTAATAC	TRBV15	TRBJ1-3.
Negative	1	GGGCGATAGA	TRAV11	TRAJ18	CGGTGGGACAGGGAACTC	TRBV13-2	TRBJ1-2	AGATGAGGAAGAGG	TRAV8D-2	TRAJ18
Negative	1	GGGGACATGG	TRAV6D-7	TRAJ9	TGATGCGACAGGGGGCTATG	TRBV13-2	TRBJ2-1
Negative	1	GGTGAAAGCAA,AAGTGGAAATTA	TRAV6D-7,TRAV14-1	TRAJ31,TRAJ21	CTTAGAAAACT	TRBV3	TRBJ1-2.
Negative	1	GGTGATACCAA	TRAV6D-7	TRAJ27	AGTCATGGGCGCAGCACAG	TRBV23	TRBJ1-1.
Negative	1	GTGAGCGGGGATA	TRAV7-6	TRAJ33	GTATAAAGGGACAGGGGAGCGAAA	TRBV19	TRBJ1-4	GTGCTTTGGAAGGAGAGCAT	TRAV13D-1	TRAJ50
Negative	1	GTGAGGGGATATGG	TRAV9-1	TRAJ48	CAAGATGGACAGGCTGGA	TRBV2	TRBJ1-3	ACTGGATTTAAT	TRAV17	TRAJ40
Negative	1	GTGAGGTACCA	TRAV9-1	TRAJ15	GTGATACGAGGGGCTATG	TRBV13-2	TRBJ2-1
Negative	1	GTGGGGGATAG,TAACAGTGCA	TRAV11,TRAV7D-6	TRAJ18,TRAJ17	GCAGATGCGGGGGCGATTGATGAA	TRBV1	TRBJ2-7
Negative	1	GTGGGGGATAG	TRAV11	TRAJ18	CAGCACCCTGGGGGTGAACAC	TRBV13-1	TRBJ2-2	AGTGACCCAGG	TRAV12D-2	TRAJ15
Negative	1	TAGTGTTAAT	TRAV7-4	TRAJ40	CCAGCTCGCTGGGGGGGCACTCCT	TRBV19	TRBJ2-7
Negative	1	TAGTGTTAAT	TRAV7-4	TRAJ40	TGATGCCAGTGC	TRBV13-1	TRBJ2-3.				GTGATCTCAGGGAATTCTG	TRBV13-2	TRBJ1-3
Negative	1	TATAGGGGGAAG	TRAV13D-2	TRAJ42	CCAGCCACACAGGGGGGACAGAA	TRBV19	TRBJ2-3
Negative	1	TCAGTAATAC	TRAV3-3	TRAJ40	GCAGCTACTCCACTAGTGC	TRBV2	TRBJ2-3.
Negative	1	TGAGCCGGACT	TRAV7D-6	TRAJ12	CAGCCCTCCGGGAGGGCAAGA	TRBV5	TRBJ2-5.	TGAGCCCCCACCTC	TRAV9N-3	TRAJ6
Negative	1	TGAGCTTGGGGAG,GTGAGCTTGGGGAG	TRAV7-5,TRAV7-6	TRAJ32,TRAJ32	AGCAGACAACACTATG	TRBV13-1	TRBJ2-7.
Negative	1				AGCAGCCAAGGACAATATGA	TRBV26	TRBJ2-7
Negative	1				AGCTTCACAAAC	TRBV3	TRBJ1-1.
Negative	1				AGCTTGGGACTGGAAAGCTATG	TRBV3	TRBJ2-7				CAGTCCTCGAACAGGGTGGAATTC	TRBV24	TRBJ1-6
Negative	1				AGCTTGGGGTCCTCCT	TRBV3	TRBJ2-7.
Negative	1				AGCTTTACAGGGGGCGGTGCA	TRBV16	TRBJ2-3
Negative	1				AGGGACAATTCTG	TRBV20	TRBJ1-3.
Negative	1				AGTATGGTGGGGGGGAACTCCT,AGCAGCCCTCAGGGAAGTCA	TRBV19,TRBV13-3	TRBJ2-7,TRBJ2-4
Negative	1				AGTGCCCTGGGACAGGGGGGTGCA	TRBV1	TRBJ2-3	GAGAGACGAACA	TRAV21_DV12	TRAJ49
Negative	1				AGTTTCCAAAACA	TRBV29	TRBJ1-1.	GGAAAAAAAGGA	TRDV1	TRAJ57
Negative	1				CAGTCAACAAAATTATGA	TRBV26	TRBJ2-7.
Negative	1				CCAAGGACAGGGGAACAC	TRBV5	TRBJ2-4
Negative	1				CTAGGAGGGGGTGGCAAAA	TRBV20	TRBJ2-4
Negative	1				CTCTCGACACAAAC	TRBV12-2	TRBJ1-2.
Negative	1				CTTAGTCTGGGGGGGCGATGAA	TRBV3	TRBJ2-7				CAGCTGACTGGGGGGAACTA	TRBV12-1	TRBJ2-1
Negative	1				GAGTCCGGGACTGGGGGTTCAAGA	TRBV31	TRBJ2-5
Negative	1				GCAGCCGGGACAGGGGCGGCTCCG	TRBV4	TRBJ1-2
Negative	1				GCAGTCAGACAGCAAAC,AGCAGACGGGGGGGCGGGGCTGA	TRBV15,TRBV17	TRBJ2-2,TRBJ2-1
Negative	1				GCAGTCTTCAAGCAAAC	TRBV29	TRBJ1-2.
Negative	1				GGTGACAACTGGGGGGGTCAA	TRBV13-2	TRBJ2-4	GAGTGGGAGG	TRAV12-2	TRAJ42
Negative	1				GTCTGAGGACAGGGGTCTATG	TRBV26	TRBJ2-7
Negative	1				GTTTAAGGGACAACTA	TRBV29	TRBJ2-1	GGTGATCCCTGACT	TRAV6D-7	TRAJ17	CAGTCGGGACAAGATAAT	TRBV23	TRBJ1-6
Negative	1				TGCAGGGGTTGAAC	TRBV1	TRBJ2-7.	GCTGATTTGATATCT	TRAV4D-4	TRAJ4
Negative	1							AGTGATGGGATAACA	TRAV6-5	TRAJ27
Negative	1							TGATGAAGACAGA	TRAV8D-2	TRAJ45
Negative	1				TTAGATTATTCTG,AGTCTAAGGGACAGCCTCAACG	TRBV16,TRBV31	TRBJ1-3.,TRBJ1-4
Negative	1				TTAGATTATTCTG	TRBV16	TRBJ1-3.
Negative	1	TTGAGCCGGAAT	TRAV12D-2	TRAJ31
Negative	1	TTGAGGATAAATTA	TRAV12D-2	TRAJ23	ACCTACGGGAGGGAACA	TRBV4	TRBJ2-7.				GTGCCCCGGGGACAGGGGCTCCG	TRBV12-1	TRBJ1-2
Negative	1	TTTGACCGCAAAT,AAGTGACAATA	TRAV12D-2,TRAV14D-3_DV8	TRAJ13,TRAJ43	CCAGCCCCAGACAGGGGGCGGCAGA,TGATGCTTCTAGTCA	TRBV19,TRBV13-2	TRBJ2-3,TRBJ2-4.
Negative	1
Negative	1
Negative	1
Negative	1
Negative	1
Negative	1
