# Supplementary material for: Single-cell transcriptomes and T cell receptors of vaccine-expanded apolipoprotein B-specific T cells
Source: Front Cardiovasc Med. 2023 Jan 5;9:1076808. doi: 10.3389/fcvm.2022.1076808 (PMC9849899; doi:10.3389/fcvm.2022.1076808)
Supplement: Supplementary file 3 [file Table_2.XLSX]

## Sheet: Tet+ vs Tet-
Genes
Cdk6
N4bp1
Gzmb
H1f0
Gm7027
D1Ertd622e
Mfap1b
Stx4a
Ctsc
Gm45894
Gm7389
2310011J03Rik
Idh3b
Polr2j
Klrg1
Sdcbp2
AU020206
Gm6637
Taok1
Itpk1
Gm12396
Pmm2
Slc39a1
Il2rg
Gpatch8
Scly
Lrrc58
Lag3
Ugp2
Cstb
Gnptab
Atg4b
Pik3c3
Arglu1
Sypl
Bptf
Gcc2
Hip1r
Unc93b1
Arl5a
Rnf10
Vasp
Ccs
Gm5526
Gm6055
CT030170.2
Itpripl1
Ttn
Gm26532
Rpl9-ps7
Arl10
Dnlz
Itm2c
Crlf2
Cnot8
Eif4g3
Pon2
Spsb3
Abhd2
Upf1
Vsir
Sqstm1
Fastkd3
Ndufb3
5730507C01Rik
Lcp2
Lgals1
Bckdhb
Gm8451
Usb1
Penk
Stard3nl
Furin
Slc2a3
Ralbp1
Fli1
Cxcr3
Pim1
Ptcd1
Nfatc3
Higd2a
Fut11
Lrrfip1

## Sheet: Exp Tet+ vs Non-exp Tet+
Genes
Klhl18
Gm37352
Hlcs
Gm18860
Gm12250
Gm12338
Pnpt1
Tmem106c
Vsir
Herc6
9330111N05Rik
Mrpl48-ps
Ptdss1
Adam19
Tmem63a
2810474O19Rik
Synj2
Cep95
Ndufaf3
Nlrc3
Rhobtb2
Tbc1d10c
Lnx2
Ugdh
Plec
Gm37881
Nrde2
Galt
Pglyrp1
Tbc1d30
Gm10136
Chmp5
Cacfd1
Foxj2
Ugp2
Itfg1
Zfp579
Glmp
Agpat4
Sdcbp2
Mrpl33
Zfp523
Tmem110
Slc35d2
Pdlim7
Adgre5
Hectd4
BC017643
S100a6
AI413582
Kif3a
S1pr4
Krt10
Cpd
Arnt
Gm2a
Cpm
Supt20
Lcor
Marcks
Lrrc58
Traf3
Vps16
Atp6v1g1
S100a4
Rpl17-ps8
Hist4h4
C330007P06Rik
Ppp4r1l-ps
Flt3l
Uba7
Psd4
Gnptab
Fli1
Htatip2
Pigq
Nol9
Itpripl1
Slc52a3
Daxx
Ccs
Zbtb38
Rnf213
Gbp7
Pld3
Grap
Haus8
2310011J03Rik
Zbtb7a
Ap3d1
Inpp4a
Itm2c
Ssh1
Tnfrsf8
Dcaf1
Pycard
Abhd12
Ktn1
Spsb3
Kctd20
Nprl2
Usp31
Coa5
Ptpn18
Sdhaf1
Rab18
Csk
Sec24a
Romo1
Klc4
Stat6
Rbl2
Gm5424
Ccdc88c
Gm12000
Gm2666
Gm7027
Gm23823
Csnk2b
Gm23935
Mzt1
Gm15697
Pink1
Cdipt
Spcs2-ps
Gm12791
L1cam
Klc2
Pqlc3
Sephs1
Wbp2
Rbbp5
Ltb4r1
Ctif
Chd9
Uba5
Arl5a
Zfp110
Sec14l1
Slc7a6
Kdm5b
Aip
3110002H16Rik
Selplg
Vasp
Lgals1
Cd72
Eva1b
Mfap1b
Kxd1
Gpr107
Glrx
Ern1
Reep5
Ube2l6
Zscan26
Rnft1
Ltb
Tjap1
Ccr2
Frmd4b
Ctsd
Fam133b
Gbp5
Llph
Gm37010
Tcn2
Npc2
Map2k2
Mob3a
Cst3
Pip4k2c
Tbrg1
Trappc4
Gm3699
Gm8983
Gtf3c1
Gm10180
Gm2810
Snhg5
Selenos
Mir26b
Eef1d
Cd79b
Gm14326
Arhgef18
Crybg3
Peli1
Sypl
Ino80dos
Slc35b2
Arhgap18
Mfsd10
Ptpn4
Wsb2
Iws1
Hip1r
Cstb
Eml1
Larp4b
Cables2
Irak2
Itgae
Lcp2
Plp2
Mt1
Cd2bp2
Tbl1xr1
Lgmn
Pdik1l
Rin3
Atg4b
Gm6637
Chst12
Rpap2
Pim1
Gadd45b
Cep70
Klrg1
Cd37
2010111I01Rik
Arrdc3
Stambpl1
Gm867
Fnbp4
Gm527
Tomm70a
Gm15186
Cmtm7
Spcs1
Gbp2
Icam1
Commd3
H2-Q5
Rpl38
Atp5k
Gm46432
Capg
Trim30a
Esyt1
Nrros
Sema4b
Gzmb
Ikzf2
Gm38366
Vamp1
Bola3
Ncbp3
Nosip
Gm8399
Tpd52l2
Cd74
Rps27l
Slc4a8
Foxp3
Wls
Rpl9-ps7
Gm6169
AC160930.2
Gm19585
Gm6206
Sec11c
Sco1
Gm48375
Ddx27
Anks1
Phf7
Cnot8
Syt11
Ptbp3
Tnfrsf10b
Ercc6
Slfn8
Ppp3ca
Ncf4
Ptpre
2019-03-02
Tsc22d4
Scp2
Flcn
Dynlt1c
Emp3
Ntan1
Nfia
Ass1
Mtmr3
Wisp1
Prdm10
Arl10
Usb1
Wac
Krtcap3
Cd47
D130040H23Rik
Ankib1
Gigyf1
Fxyd5
Itgb7
Coro1a
Il18r1
Zmym5
Cobll1
Rbm15
Abi1
Krtcap2
Lpin2
Naa60
Phf13
Ssr1
Myo1c
Pls1
Nkap
Cox7b
Pet100
Tmbim4
Sdc4
Sema4d
Mtmr9
Mrpl48
Aars
Rpl9-ps6
Batf
Fam129a
Prelid1
Gm47050
Mrpl57
Zcchc9
Suz12
Wtap
Acot9
Cebpg
Tbca
B3gnt2
Gm45894
Naa10
Lingo4
E2f5
Gm11518
Gm9826
Gm37954
Etfbkmt
Mrrf
Rasgrp1
Rab11fip4
Krba1
Scaf4
Dync1li1
Klk8
Rab1
Sytl3
Slc31a1
Lims1
Gbp4
Cdc42se2
Irf5
Ube3c
Anxa2
Dcxr
Bin3
Dnajb12
Ptms
Arl4c
Tmem229b
Yy1
Dnajc24
Ky
Ptprcap
Slc15a3
Ube2h
Vim
Fadd
Trappc3
Rpl13a
Ppp1r16b
Snhg6
Reps1
Sephs2
Runx3
Gbp3
E130308A19Rik
Bcl10
Anxa11
Vcp-rs
Tspo
Pdp2
Il1rl1
Eif3h
Zfp740
Hcls1
Lysmd2
Cyba
Il10rb
Ddx54
Hnrnpl
Lpcat1
Rpap3
Rdh14
Taf1b
Rtf2
Rps5
Myo1g
Zbed5
Actg-ps1
Irf2bpl
Gm12396
Mif4gd
Dock9
Acpp
Gm6934
Rorc
Prkra
Mindy2
Rhbdd2
Il3ra
Acacb
Atn1
Gm30025
Gm24270
Oit3
Rita1
Txndc16
Gm37048
Apc2
Tcaim
Eif5a2
Akap5
Slc46a3
Mvp
Tmem120a
Samhd1
Tma16
Pmm2
Cap1
Psme4
Tnfrsf1b
Zbp1
Zfp51
Shoc2
Gm23245
S100a10
Ccng2
Adamts6
Clec2d
AU020206
Rab29
Samd9l
Rsph3a
Cnpy2
Terf2
Phrf1
Phyh
Cdk6
Cd1d1
Supt16
Irgm2
Scly
Crip1
N4bp1
Ddx58
Elp6
Mrps31
Abr
Cltc
Dkkl1
Cdk2ap2
Ly6e
Gm15696
Arel1
Ly6a
Lman2
Calhm2
Serinc3
Mlxip
Tmc6
Rab28
Gm33104
Mien1
Phc2
Fmnl1
Gm2619
Tnfrsf18
Zhx1
Arl5c
Tab2
Rgl2
Pgd
Riox2
A630023P12Rik
Odc1
Hsf2
Chchd10
Sms
Rpl10-ps3
Tyk2
Slc50a1
Tax1bp3
Tmem167
Banp
Gm5453
Acot7
Uqcc2
Nek8
Ceacam-ps1
Alkbh7
Sugt1
E330020D12Rik
Kmo
6430550D23Rik
Kif5c
Gm19265
Ebi3
Kcnk7
Dnajb14
Zfp513
Mpp2
Zfp948
Pank3
Orai3
Anxa4
Yipf3
Rhot1
Gga1
Plin3
Tmem134
Lfng
Ubtd2
Sec61b
Unc93b1
Gpatch8
Pcm1
Sirt7
Ighm
Prkd2
Pou2f2
Ahnak
Rcn1
Dus2
Ppp1r3f
Ppp4r2
Tmem258
Tmx3
Zfp870
Psmb8
Vamp3
AW112010
Tapbpl
Ly75
H2-T23
Il2rg
Tfe3
Pon2
Tmem168
Cox8a
Nfe2l1
Vps4a
Ndufa13
A430093F15Rik
Dennd1b
Hnrnpm
Tbc1d5
Phlpp1
Gsr
Ipo8
H2-T-ps
Skap2
Pradc1
Ankrd27
Mxd1
Cd2
Anp32a
Zfp780b
Cd86
Psme2
Tpp2
Commd1
Fam126a
Slc25a24
Tomm5
Agpat1
Srsf6
Calr
Fuk
Gm12350
Rara
Gm45456
Gm10709
Phtf2
Rbbp8
Keap1
Gm37488
Ndufaf1
AC107711.1
Socs7
Aldh5a1
Phf11a
4930599N23Rik
Hmgn3
Arl5b
Cmtm3
Mtif3
Ralgapa2
Gm16876
Prnp
Sh3pxd2b
Vps8
Ermn
Mnda
B3gat3
Gpr55
Mapk3
Arhgap4
Gramd1a
Ncmap
Cd27
Apobec3
Vps28
H1f0
Ccnc
Igtp
Rab22a
Stard3nl
Bmp2k
Oaz3
Bckdhb
Ap2b1
Zfp868
Gemin7
Rab5b
Gm26631
Gm16754
Psmb9
Med15
Ric8a
Uqcrh
Snrnp200
Smpdl3a
Lamtor5
Cyth1
Gatad2b
Fnbp1
Lrrc8c
Tff1
Panx1
Rap1gds1
Nudc
Spop
Crebbp
Trbv13-2
Gm45716
Coa3
Jak3
Rpl27
Fbxw5
Lamtor4
Nelfb
Lats1
Med28
Prpf8
Ufm1
Ntng2
Tmem176b
Nlrx1
Neb
Pmaip1
Sirt2
Nckap1l
Myo1e
6530402F18Rik
Chmp1b
Cc2d1a
Fabp5
Ripk1
Gm7730
Scamp3
Gata3
Ecm1
Zpr1
Vmp1
Cox15
Timm10b
Atp13a1
H13
H2-Q7
5830416I19Rik
Slc39a9
Cpe
Fuz
Rmdn2
Nfu1
Vezt
Gm43768
Gm16675
Ercc4
Timm22
Icos
2610524H06Rik
Pik3c3
Ctsc
Gm5547
Fam120a
Trim62
Psmd8
Arhgdia
Mcm3ap
S100a13
Naga
Rab21
4632427E13Rik
Polr1d
Sqstm1
Gpr174
Zfp706
Pla2g16
Penk
Ppdpf
Rtca
Traf1
Nisch
Colgalt1
Prr12
Gabarap
Cyfip1
4930562F07Rik
Rac1
Il18rap
Dhx8
Klf10
Myh9
2010107E04Rik
Mea1
Bmt2
Gstp1
Ambra1
Timm10
Ppp1r35
Nbas
Tmod3
Ddb2
Polg2
Hmgcr
Cox6c
Podnl1
Acsl4
Rbck1
AC123724.3
Snord118
Gm7536
Gm5913
Tmem216
Smpd1
Wdr1
Mff
Dopey2
Ssr4
Atxn2l
Sdf4
Zfp935
Uqcrfs1
Cish
Gm8451
Ap1s1
Gm17709
Fig4
Ttn
Tdg
Pabpn1
Gm38126
Vill
Gm15433
Ccr5
Chchd1
Irf2bp1
Gm7102
AC122901.1
Entpd1
Wdr53
Pbxip1
E230001N04Rik
Lamp2
Foxp4
Pex1
Vps11
Stam2
Nfatc3
Ppp6r3
Atp1a3
Lpgat1
Gm37760
Cat
Alg2
Dhcr7
Dhrs11
Ube2e3
Bin1
Ganab
Ctsb
Ube2v1
Tmem50a
Tap1
Zc3hav1
Crlf2
Gpx1
Gnpda1
Ptp4a2
Upf1
Zfp277
Ssr2
Gtf2e1
Dgcr6
Cd82
Wdfy2
Zfp36l1
Lmnb1
Scaf11
2019-09-08
Vcp
Recql5
Golga2
Laptm5
Trpv2
Hivep1
Arl6ip1
Gm47270
Abracl
Zap70
Dusp11
Atp6v1e1
Phlda1
Parp14
Taf6l
Ttc39c
Mkrn2
Sacm1l
Dcaf10
D1Ertd622e
Rwdd1
Nfkbia
Clptm1l
Psme2b
Cyb5a
Atox1
Dbi
M6pr
Tmem256
Ino80e
Exosc8
Zbtb1
Irf3
Arpp19
Lzts1
Gm7993
Gm9115
Tmem176a
Nr2c2
Nans
Ptpn2
Paxip1
Fam174a
Plagl2
Trmt61a
Gpank1
Tex264
Arhgap27
Stk11
Ms4a6d
Osbpl3
Fbxl15
Gstt2
1110002L01Rik
Mfn2
Rpl7l1
Vash1
Rtkn
BC002059
Adgrl2
Znhit1
Lsm14a
Zcchc18
Ifi47
Morc2a
Fam45a
Serpina3g
Sirt1
Atp13a2
Psenen
Ralgds
Rab6a
Tmem263
Dpysl2
Pigx
Eme2
Gm12258
Srp14
Lgals4
Tbc1d12
Grb2
Il27ra
Cop1
Zfp11
Gm43679
Bcap31
B4galt3
Smim8
Anxa6
Itgav
Scand1
Cry1
Cyth4
Mknk2
Dok1
Prpf18
Hsp90b1
Rpl7
Armc8
Xpo6
Gpr18
Pdia6
5730507C01Rik
Afmid
Ints6l
D130020L05Rik
Specc1l
Atpif1
Nadk
Crtc2
Prr29
Stam
Ccng1
Igkc
Rpl38-ps2
Rrbp1
Gm8822
Srgap2
Zfp511
Tmem138
Tmem14c
Zfp27
Gm7665
Gm5637
Saysd1
Ctla2a
Gimap7
Sun2
Gbp6
Copg2
Gng12
Zmynd11
Cenpj
Cnpy4
Pnpla6
Gm37568
Mgst3
Slc39a4
Zfp455
Gm48585
Parp10
2700062C07Rik
Ttll3
Ikzf3
Cep85
Matk
Rsrp1
Ncoa3
Inpp5e
Nudt4
Fastkd3
Asb2
Ifi27l2a
Crmp1
Coro1b
Adam17
Mapkapk2
Edf1
Capn1
Rhno1
Mfsd5
Rad1
Gm37423
Maf
Mllt6
Rfx1
Fn3krp
Spin1
Mreg
Mfsd1
Prdm1
Zfp91
Emc7
Cep290
Ndufs6
Izumo1
Gm19705
Atp10d
Lag3
Rasgrf1
Smap1
Zfp846
Cntln
Ncoa4
Snf8
Serinc1
Ube2q1
Gys1
Pcyt1a
Tmub2
Fscn2
Ctla4
Lrrc61
Smdt1
Pfdn5
Slc25a19
Phf12
Ndufb9
Slc25a51
Ppil1
Arpc4
Rnaset2b
Nelfa
Rabepk
Inpp1
Sh3bgrl
Cox5a
Pdzk1ip1
Notch2
Mrps33
Rad51b
Tapbp
Cfap20
Gm12715
Gm24366
Cep350
BE692007
Gm44154
Rpl10
Sv2c
Rhof
Degs1
Traj22
Gm11951
Cpne3
Hk2
Rpl23a
Phf11b
Gm14292
Arf5
Hid1
Gm13807
Trim30d
Suox
Ccdc130
H2-T24
Bst2
Rtl8b
Insr
Rbm45
Slc16a6
Ormdl3
Tep1
Pyurf
BC002163
Zfp358
Adam15
Pard6g
Gpx7
Zdhhc2
Ndst2
Zfp386
Clu
Csnk1g1
Rac2
Smg9
Oas1a
Arl15
Slx4ip
Rapgef2
Zmym3
Slc39a1
Ppp1r18
Rhoh
Rc3h1
Rab20
Tmppe
Ehd1
Isg20
Trappc5
Gm4070
Cystm1
Crtc3
Sla
Emc3
Cxcl3
Aste1
Dctpp1
Rabif
Exd2
Mycbp
Cnot2
Rexo2
Ddx46
Ube2d2a
Fancf
Snx21
Srsf1
Brox
Eps15
Rraga
Cox7a2
Crebrf
Serac1
Pafah1b2
Isy1
Mif
Spint2
Faah
Zscan29
Sh3kbp1
Dera
Tut1
Rpl7a
Ifitm2
Mapkapk3
Fam96b
Zfp692
Psma5
Tma7
Gm20721
Ubl4a
Pramef8
Tor4a
Abhd8
Gm14584
Rnh1
Nbdy
Gm42688
Crtap
