# Supplementary material for: Single-cell transcriptomes and T cell receptors of vaccine-expanded apolipoprotein B-specific T cells
Source: Front Cardiovasc Med. 2023 Jan 5;9:1076808. doi: 10.3389/fcvm.2022.1076808 (PMC9849899; doi:10.3389/fcvm.2022.1076808)
Supplement: Supplementary file 4 [file Table_3.XLSX]

## Sheet: Major_Cluster_Expanded_AUC_0.8
p-value	q-value	pathway	source	members_input_overlap	members_input_overlap_geneids	size	effective_size
5.24834e-10	5.01741e-07	Immune System	Reactome	Peli1; Lgmn; Cpne3; Fbxl15; Ube2d2a; Cystm1; Mapkapk3; Mapkapk2; Ube2q1; Icos; Anxa2; Itgb7; Pld3; Cstb; Ctsb; Ctsc; Ctsd; Zap70; Armc8; Srp14; Rhof; Rnf213; Atox1; Cst3; Ube3c; Cat; Mapk3; Psma5; Il18rap; Cd27; Serpina3g; Npc2; Lpcat1; Tnfrsf8; Dera; Tap1; Csk; Rac1; Adgre5; Uba7; Dcaf1; Uba5; Rbck1; Pycard; Irak2; Ap2b1; Ctla4; Tnfrsf1b; Ormdl3; Tab2; H2-T23; Il2rg; Itgav; Ube2l6; Pglyrp1; Sec2…	21354; 68652; 12772; 12333; 74153; 105855; 16155; 19766; 17082; 18807; 19330; 11973; 208795; 16410; 330122; 12359; 19255; 70093; 672511; 18475; 15018; 56791; 19055; 21356; 11308; 15040; 21936; 15894; 16421; 20852; 19353; 22027; 13033; 13030; 14870; 65256; 22214; 14784; 77371; 12759; 17164; 21946; 56550; 321006; 54167; 13014; 78388; 210992; 68497; 16149; 13057; 66060; 13032; 12331; 217353; 11769; …	1661	1646
9.97902e-08	4.76997e-05	Innate Immune System	Reactome	Peli1; Lgmn; Cpne3; Ube2d2a; Cystm1; Mapkapk3; Mapkapk2; Irf3; Anxa2; Pld3; Cstb; Ctsb; Ctsc; Ctsd; Armc8; Srp14; Rhof; Atox1; Cat; Mapk3; Psma5; Serpina3g; Npc2; Lpcat1; Cst3; Dera; Rac1; Adgre5; Pycard; Irak2; Bcl10; Tnfrsf1b; Ormdl3; Tab2; H2-T23; Itgav; Pglyrp1; Nlrx1; Csnk2b; Mvp; Stat6; Ncf4; H2-Q7; Commd3; Rab5b; Cap1; Hsp90b1; Lamp2; Atp6v1g1; Ppp3ca; Cxcl3; Acpp; Clu; Traf3; Abi1; Arpc4;…	68089; 12759; 17164; 12333; 11927; 13033; 19346; 26442; 11308; 26417; 12772; 23912; 21946; 56550; 105855; 13014; 78388; 68652; 19766; 11973; 18807; 19330; 20813; 210992; 69550; 108960; 100040563; 13057; 208795; 16410; 74125; 66060; 26364; 19344; 13001; 17972; 330122; 12359; 13244; 13032; 68195; 22031; 18021; 12331; 15018; 217353; 18035; 19055; 13010; 108995; 66824; 67955; 14082; 15040; 16784; 563…	994	983
3.7348e-06	0.00119016	Neutrophil degranulation	Reactome	Cxcl3; Acpp; Rac1; Adgre5; Cyfip1; Tmc6; Cep290; Mif; Vcp; Capn1; Pycard; Cystm1; Serpina3g; Npc2; Tnfrsf1b; Ormdl3; Rab5b; Cstb; H2-T23; Ctsc; Ctsd; Itgav; Cpne3; Pglyrp1; Armc8; Srp14; Tbc1d10c; Csnk2b; Dync1li1; Mvp; Degs1; H2-Q7; Lpcat1; Cat; Gstp1; Cap1; Psma5; Dynlt1c; Rnaset2b; Tmem63a; Anxa2; Nckap1l; Commd3; Cd47; Gm2a; Rab6a; Rhof; Rab18; Cyba; Lamp2; Bst2; Cst3; Ctsb; Dera; Pafah1b2	12333; 19346; 26442; 23912; 21946; 105855; 269523; 13014; 78388; 19330; 20813; 210992; 69550; 100040563; 13057; 208795; 16410; 74125; 66060; 26364; 19344; 13001; 330122; 12359; 13244; 13032; 68195; 18475; 15018; 217353; 13010; 108995; 66824; 15040; 16784; 56318; 16423; 19353; 12238; 14667; 235661; 21938; 20715; 216274; 17319; 13033; 12331; 13030; 66612; 14870; 20430; 70568; 67963; 232449; 12306	565	555
6.5276e-06	0.0015601	NOD-like receptor signaling pathway - Mus musculus (mouse)	KEGG	Cxcl3; Gbp3; Gbp2; Gbp7; Gbp5; Rbck1; Fadd; Pycard; Irf3; Traf3; Tab2; Ctsb; Nfkbia; Gabarap; Mfn2; Panx1; Nlrx1; Sugt1; Mapk3; Tyk2; Trpv2; Ripk1; Cyba; Oas1a	229898; 229900; 14082; 22031; 24105; 68652; 18035; 55932; 56486; 67955; 55991; 13030; 170731; 13057; 66824; 14469; 26417; 19766; 270151; 22368; 54131; 330122; 54721; 246730	168	167
3.81124e-05	0.0072871	TYROBP Causal Network	Wikipathways	Nckap1l; Tnfrsf1b; Runx3; Maf; Cd37; Gpx1; Npc2; Nrros; Pycard; Hcls1; Ppp1r18; Capg	15163; 76448; 66824; 67963; 14775; 21938; 12332; 105855; 12493; 17132; 12399; 224109	58	58
5.51053e-05	0.00878011	Endocytosis - Mus musculus (mouse)	KEGG	Kif5c; Snf8; Chmp1b; Bin1; Ap2b1; H2-T-ps; Rab5b; Pard6g; Vps28; Rab11fip4; H2-T24; Arf5; Arpc4; Cyth1; Stam; Sh3kbp1; Chmp5; Smap1; Ehd1; Il2rg; Stam2; Rab22a; Ccr5; H2-Q7; Eps15; Cyth4; Vps4a; Cltc; Psd4; H2-T23	56324; 27681; 13858; 11844; 215632; 71770; 667803; 15018; 16574; 15040; 15042; 19157; 98366; 30948; 67300; 93737; 16186; 58194; 13660; 66914; 20844; 19334; 19344; 72318; 76959; 268451; 12774; 116733; 67064; 68089	270	264
9.21424e-05	0.012584	Human immunodeficiency virus 1 infection - Mus musculus (mouse)	KEGG	Rac2; Rac1; Calr; Apobec3; Dcaf1; Fadd; H2-T-ps; Irf3; Tapbp; Tnfrsf1b; Tab2; H2-T23; Nfkbia; H2-T24; Map2k2; Tap1; Nfatc3; H2-Q7; Mapk3; Ap1s1; Trim30d; Samhd1; Gng12; Ripk1; Bst2; Ppp3ca; Ccr5	18021; 19055; 21356; 667803; 12317; 15018; 54131; 15040; 15042; 56045; 14082; 68652; 26396; 26417; 19766; 21354; 14701; 19353; 19354; 80287; 69550; 21938; 18035; 11769; 12774; 209387; 321006	239	233
0.00011175	0.0133542	Epstein-Barr virus infection - Mus musculus (mouse)	KEGG	Entpd1; Rac1; Calr; Runx3; Icam1; Fadd; H2-T-ps; Irf3; Ripk1; Traf3; Psmd8; Tab2; H2-T23; Nfkbia; H2-T24; Tap1; H2-Q7; Oas1a; Tyk2; Ddx58; Gadd45b; Vim; Tapbp; Jak3; Cdk6; Ddb2	22031; 12317; 68652; 12399; 18035; 15894; 667803; 12571; 15018; 230073; 15040; 15042; 12495; 17873; 14082; 19766; 22352; 21354; 21356; 54131; 107986; 19353; 16453; 54721; 246730; 57296	230	223
0.000167168	0.0160554	Membrane Trafficking	Reactome	Ctsc; Trappc3; Trappc5; Trappc4; Ankrd27; M6pr; Copg2; Snf8; Synj2; Arpc4; Bin1; Ap2b1; Rab21; Arf5; Rab5b; Ppp6r3; Rabepk; Rin3; Gabarap; Golga2; Grb2; Sec24a; Cyth1; Dennd1b; Stam; Tbc1d10c; Plin3; Chmp5; Kif3a; Vamp3; Sh3kbp1; Cpd; Stam2; Reps1; Ap1s1; Nbas; Eps15; Fnbp1; Dync1li1; Rab6a; Cyth4; Rab18; Syt11; Vps4a; Lman2; Klc2; Hip1r; Klc4; Pafah1b2	77371; 68089; 66682; 217835; 19707; 56486; 19346; 20975; 329260; 99412; 17113; 76959; 16568; 19344; 71169; 60409; 56324; 29816; 16594; 19330; 20844; 216344; 14269; 54160; 13858; 27681; 229521; 116733; 71770; 18475; 227746; 19157; 30948; 11769; 108995; 22319; 11844; 245886; 74764; 12874; 52036; 235661; 27096; 66890; 13032; 66905; 72318; 58194; 14784	550	547
0.000167944	0.0160554	IL-9 Signaling Pathway	Wikipathways	Map2k2; Il2rg; Vcp; Mapk3; Grb2; Jak3; Tyk2	54721; 26417; 16453; 26396; 14784; 16186; 269523	24	24
0.000190798	0.016582	B Cell Receptor Signaling Pathway	Wikipathways	Bcl10; Ptpn18; Csk; Cd72; Map2k2; Cmtm3; Nfkbia; Grb2; Arpc4; Mapk3; Dok1; Zap70; Cdk6; Lcp2; Hcls1; Ppp3ca; Nfatc3; Cd79b; Mapkapk2; Pip4k2c	15163; 17164; 68089; 12571; 26417; 117150; 26396; 15985; 12517; 13448; 19055; 22637; 14784; 19253; 18035; 16822; 68119; 12988; 12042; 18021	156	156
0.000264432	0.0210664	Apoptosis - Mus musculus (mouse)	KEGG	Traf1; Lmnb1; Pmaip1; Gzmb; Mapk3; Tnfrsf10b; Ctsb; Nfkbia; Ctsd; Ripk1; Map2k2; Ctsc; Il3ra; Capn1; Fadd; Daxx; Gadd45b; Ern1	16906; 22029; 58801; 12333; 14939; 78943; 18035; 13030; 13032; 13033; 14082; 26396; 26417; 19766; 16188; 13163; 21933; 17873	136	136
0.000294815	0.0216802	Kaposi sarcoma-associated herpesvirus infection - Mus musculus (mouse)	KEGG	Cxcl3; Rac1; Icam1; Fadd; Mapkapk2; H2-T-ps; Irf3; Traf3; H2-T23; Nfkbia; H2-T24; Gabarap; Map2k2; Nfatc3; H2-Q7; Cd86; Mapk3; Ccr5; Tyk2; Crebbp; Gng12; Cdk6; Ppp3ca; Pik3c3	22031; 225326; 12914; 18035; 15894; 667803; 56486; 15018; 15040; 15042; 12524; 14082; 17164; 12571; 26396; 26417; 19055; 14701; 54131; 330122; 19353; 54721; 18021; 12774	217	211
0.000354975	0.0234337	RHO GTPases Activate NADPH Oxidases	Reactome	Pik3c3; Rac2; Cyba; Rac1; Ncf4	17972; 225326; 19354; 13057; 19353	13	13
0.000367684	0.0234337	Detoxification of Reactive Oxygen Species	Reactome	Gsr; Ncf4; Ccs; Cat; Gpx1; Gstp1; Cyba; Gpx7	14782; 12460; 67305; 17972; 13057; 12359; 14870; 14775	35	35
0.000420565	0.0251288	Negative regulation of MET activity	Reactome	Eps15; Stam2; Grb2; Ptpn2; Stam; Sh3kbp1	14784; 58194; 20844; 56324; 19255; 13858	20	20
0.000576097	0.0300879	Th1 and Th2 cell differentiation - Mus musculus (mouse)	KEGG	Stat6; Nfatc3; Mapk3; Il2rg; Nfkbia; Notch2; Runx3; Jak3; Maf; Ppp3ca; Tyk2; Gata3; Zap70	16453; 18021; 22637; 19055; 18035; 14462; 12399; 18129; 17132; 26417; 16186; 20852; 54721	87	87
0.000584922	0.0300879	T Cell Receptor Signaling Pathway	Wikipathways	Bcl10; Rac2; Map2k2; Skap2; Abi1; Grap; Sla; Mapk3; Grb2; Cish; Cd2; Crebbp; Lcp2; Vasp; Zap70; Prkd2; Jak3	11308; 12481; 54353; 12700; 26417; 26396; 101540; 19354; 12914; 14784; 71520; 16822; 16453; 22637; 20491; 22323; 12042	133	133
0.000597981	0.0300879	Vesicle-mediated transport	Reactome	Ctsc; Trappc3; Trappc5; Trappc4; Ankrd27; Copg2; Snf8; Synj2; Arpc4; Bin1; Ap2b1; Rab21; Arf5; Kif3a; Rab5b; Ppp6r3; Rabepk; Rin3; Gabarap; Golga2; Grb2; Sec24a; Cyth1; Dennd1b; Stam; Tbc1d10c; Plin3; Chmp5; Hip1r; Vamp3; Sh3kbp1; Cpd; Stam2; Reps1; Ap1s1; Nbas; Eps15; Fnbp1; Dync1li1; Rab6a; Cyth4; Rab18; Syt11; Vps4a; Lman2; Klc2; M6pr; Klc4; Pafah1b2	77371; 68089; 66682; 217835; 19707; 56486; 19346; 20975; 329260; 99412; 17113; 76959; 19344; 71169; 60409; 56324; 29816; 16594; 19330; 20844; 216344; 14269; 54160; 13858; 27681; 229521; 116733; 71770; 18475; 227746; 19157; 30948; 11769; 108995; 22319; 11844; 245886; 74764; 12874; 52036; 235661; 27096; 66890; 16568; 13032; 66905; 72318; 58194; 14784	583	578
0.000756632	0.0333661	Lysosome - Mus musculus (mouse)	KEGG	Gm2a; Lgmn; Laptm5; Gnptab; Ap1s1; Ctsb; Ctsc; Ctsd; Gga1; Npc2; Smpd1; Lamp2; Cltc; Naga; Ap3d1; M6pr	11776; 17939; 106039; 20597; 19141; 17113; 67300; 13030; 13032; 13033; 14667; 432486; 67963; 16784; 16792; 11769	124	124
0.000767639	0.0333661	Adaptive Immune System	Reactome	Ube2h; Nfkbia; Icam1; Lgmn; Rac1; Calr; Uba7; Dcaf1; Uba5; Fbxl15; Rbck1; Ube2d2a; Lcp2; Ap2b1; Arel1; Cd74; Ctla4; Icos; Asb2; Csk; Itgb7; Tab2; H2-T23; Ctsc; Ctsd; Itgav; Fbxw5; Ube2l6; Grb2; Sec24a; Zap70; Herc6; Ighm; Rnf213; Tap1; Ube2q1; Ncf4; Ube3c; H2-Q7; Lag3; Keap1; Ap1s1; Cd86; Cd79b; Bcl10; Rasgrp1; Ube2e3; Sh3kbp1; Tapbp; Cyba; Ctsb	77371; 21354; 13033; 24105; 68652; 22637; 74153; 56550; 321006; 54167; 67138; 18035; 68497; 16149; 12317; 16019; 13057; 16410; 66663; 17972; 13032; 71770; 70093; 672511; 15018; 11769; 56791; 15985; 21356; 15040; 15894; 100763; 16421; 22193; 30839; 68431; 19353; 19141; 12988; 16768; 12524; 13030; 50868; 65256; 22214; 16822; 19419; 58194; 14784; 12042; 12477	618	615
0.000798367	0.0333661	Antigen processing-Cross presentation	Reactome	Tap1; Ncf4; Calr; Itgav; Tapbp; Cyba; H2-Q7; H2-T23	16410; 21356; 21354; 12317; 15040; 17972; 13057; 15018	42	39
0.000803029	0.0333661	Phagosome - Mus musculus (mouse)	KEGG	Tap1; Vamp3; Rac1; Ncf4; Lamp2; Calr; Rab5b; Atp6v1e1; H2-T24; Itgav; Cyba; Dync1li1; Atp6v1g1; H2-T23; Coro1a; Pik3c3; Sec61b; H2-Q7; H2-T-ps; M6pr	12317; 225326; 17972; 235661; 667803; 16410; 66212; 15018; 15040; 15042; 11973; 17113; 66290; 13057; 22319; 16784; 21354; 19344; 19353; 12721	181	174
0.00086017	0.0333661	Th17 cell differentiation - Mus musculus (mouse)	KEGG	Rara; Stat6; Nfatc3; Il2rg; Nfkbia; Rorc; Mapk3; Jak3; Foxp3; Ppp3ca; Tyk2; Gata3; Il27ra; Zap70	16453; 18021; 22637; 19055; 14462; 18035; 19401; 50931; 26417; 16186; 20852; 19885; 20371; 54721	102	102
0.000872546	0.0333661	Toll-Like Receptors Cascades	Reactome	Irf3; Unc93b1; Traf3; Peli1; Lgmn; Ube2d2a; Tab2; Ctsb; Nfkbia; Hsp90b1; Ripk1; Mapk3; Fadd; Irak2; Pik3c3; Mapkapk3; Mapkapk2; Ptpn4	225326; 19766; 17164; 22027; 108960; 54131; 26417; 14082; 56550; 13030; 68652; 102626; 19258; 67245; 18035; 19141; 54445; 22031	150	150
0.000983044	0.0361458	Clathrin-mediated endocytosis	Reactome	Eps15; Vamp3; Rab5b; Stam2; Reps1; Fnbp1; Arpc4; Grb2; M6pr; Syt11; Ap2b1; Synj2; Stam; Bin1; Sh3kbp1; Hip1r	68089; 56324; 29816; 19707; 22319; 20844; 20975; 14269; 19344; 13858; 17113; 229521; 58194; 14784; 71770; 30948	129	127
0.00110447	0.0391064	B cell receptor signaling pathway - Mus musculus (mouse)	KEGG	Nfkbia; Rac2; Cd72; Mapk3; Rac1; Map2k2; Grb2; Ppp3ca; Nfatc3; Cd79b; Bcl10	12042; 19353; 19354; 26396; 26417; 14784; 18035; 18021; 19055; 15985; 12517	72	71
0.00124322	0.042447	Adar1 editing defficiency immune response	Wikipathways	Irf3; Ddx58; Traf3; Ly6a; Gbp3; Zbp1; Nfkbia; Gbp6; Tab2; Oas1a; Nlrx1	22031; 18035; 58203; 54131; 55932; 270151; 246730; 110454; 100702; 68652; 230073	72	72
0.00137293	0.0452594	Toll Like Receptor signaling	Wikipathways	Irf3; Traf3; Tab2; Abi1; Nr2c2; Fadd; Irak2	22031; 11308; 54131; 68652; 22026; 108960; 14082	33	33
0.0014613	0.0465667	Herpes simplex infection - Mus musculus (mouse)	KEGG	Daxx; Srsf6; Srsf1; Eef1d; Fadd; H2-T-ps; Irf3; Traf1; Traf3; Tab2; H2-T23; Nfkbia; H2-T24; Csnk2b; Tap1; Cd74; Taf6l; H2-Q7; Tyk2; Crebbp; Ddx58; Oas1a	22029; 22031; 68652; 12914; 18035; 13163; 667803; 15018; 13001; 230073; 15040; 15042; 110809; 14082; 21354; 16149; 66656; 54131; 67996; 225895; 54721; 246730	215	209
0.00154121	0.0475288	Antigen processing and presentation - Mus musculus (mouse)	KEGG	Cd74; Tap1; Ctsb; Lgmn; Calr; Psme2; H2-T24; Tapbp; H2-T23; H2-Q7; H2-T-ps; Psme2b	12317; 667803; 15018; 15040; 15042; 19141; 13030; 19188; 621823; 16149; 21354; 21356	91	85
0.00182334	0.051849	PIP metabolism	MouseCyc	Inpp5e; Inpp4a; Fig4; Sacm1l; Synj2; Pik3c3; Mtmr3; Pip4k2c; Cdipt	225326; 83493; 20975; 74302; 269180; 117150; 64436; 52858; 103199	54	54
0.00182516	0.051849	IL-7 Signaling Pathway	Wikipathways	Map2k2; Stam2; Il2rg; Mapk3; Grb2; Jak3; Cltc; Stam	20844; 26417; 16453; 26396; 67300; 14784; 16186; 56324	44	44
0.0018457	0.051849	RHO GTPases activate KTN1	Reactome	Klc2; Klc4; Ktn1; Rac1	74764; 16594; 19353; 16709	11	11
0.00189824	0.051849	Signal transduction by L1	Reactome	Mapk3; Rac1; Map2k2; Itgav; L1cam	16410; 16728; 19353; 26417; 26396	18	18
0.00195836	0.0520054	Electron Transport Chain	Wikipathways	Cox8a; Uqcrh; Ndufb9; Uqcrfs1; Atp5k; Sco1; Ndufs6; Cox7a2; Atpif1; Cox7b; Cox15; Cox6c; Cox5a	11983; 407785; 66576; 52892; 66142; 12858; 11958; 226139; 12864; 12866; 12868; 66694; 66218	99	99
0.00208534	0.0538805	aerobic respiration -- electron donor II	MouseCyc	Uqcrh; Ndufb9; Ndufaf3; Ndufa13; Ndufaf1; Cox8a; Ndufs6; Cox7a2; Cox7b; Uqcrfs1; Cox6c; Cox5a	69702; 12866; 66576; 66694; 12868; 407785; 67184; 12864; 66142; 66706; 12858; 66218	88	88
0.00225737	0.0567906	Protein processing in endoplasmic reticulum - Mus musculus (mouse)	KEGG	Bcap31; Ganab; Ssr1; Selenos; Pdia6; Calr; Hsp90b1; Vcp; Dnajb12; Ssr2; Sec24a; Capn1; Lman2; Ube2d2a; Ssr4; Rrbp1; Sec61b; Ern1	22027; 71853; 12317; 14376; 12333; 77371; 78943; 66212; 66256; 269523; 109815; 66890; 20832; 56550; 56709; 27061; 81910; 107513	163	163
0.00234016	0.057364	RHO GTPases Activate WASPs and WAVEs	Reactome	Nckap1l; Cyfip1; Rac1; Abi1; Arpc4; Mapk3; Grb2	68089; 20430; 19353; 11308; 26417; 14784; 105855	36	36
0.00255535	0.0610729	ER-Phagosome pathway	Reactome	Tapbp; Tap1; Calr	21356; 21354; 12317	6	6
0.00266158	0.0620603	Phospholipid metabolism	Reactome	Pcyt1a; Ptdss1; Pla2g16; Sacm1l; Lpin2; Inpp5e; Agpat1; Synj2; Lpgat1; Inpp4a; Cpne3; Fig4; Agpat4; Pnpla6; Mtmr9; Lpcat1; Pik3c3; Mtmr3; Pip4k2c; Cdipt	225326; 74302; 210376; 210992; 64436; 52858; 68262; 117150; 50767; 269180; 19210; 83493; 226856; 225845; 55979; 20975; 64898; 13026; 70568; 103199	192	192
0.00275794	0.0627761	IL-1 Signaling Pathway	Wikipathways	Sqstm1; Peli1; Tab2; Nfkbia; Mapk3; Capn1; Irak2	18035; 26417; 12333; 67245; 108960; 68652; 18412	37	37
0.00285582	0.0634921	Oxidative Stress	Wikipathways	Gsr; Gstt2; Mt1; Cat; Gpx1; Cyba	14872; 17748; 14775; 12359; 14782; 13057	28	28
0.00295097	0.0641165	Apoptosis	Wikipathways	Irf3; Traf1; Traf3; Pmaip1; Irf5; Scaf11; Nfkbia; Ripk1; Tnfrsf10b; Fadd; Tnfrsf1b	22031; 18035; 21933; 54131; 58801; 19766; 21938; 22029; 14082; 27056; 72193	80	80
0.00334321	0.0710246	Autophagy - animal - Mus musculus (mouse)	KEGG	Vmp1; Rraga; Map2k2; Supt20; Ambra1; Stk11; Ctsd; Gabarap; Atg4b; Lamp2; Mapk3; Pik3c3; Mtmr3; Ctsb; Ern1	228361; 225326; 66615; 74302; 78943; 56486; 13030; 13033; 16784; 26396; 75909; 26417; 68441; 20869; 56790	130	130
0.00367639	0.0750336	Signalling to RAS	Reactome	Grb2; Mapkapk3; Mapkapk2; Ralgds	17164; 19730; 14784; 102626	13	13
0.00368889	0.0750336	Amino sugar and nucleotide sugar metabolism - Mus musculus (mouse)	KEGG	Galt; Ugdh; Gnpda1; Hk2; Pmm2; Nans; Fuk; Ugp2	26384; 216558; 22235; 15277; 14430; 94181; 234730; 54128	49	49
0.00429305	0.0850353	MHC class II antigen presentation	Reactome	Cd74; Lgmn; Ctsb; Ctsc; Ctsd; Lag3; Sec24a; Ap1s1; Ap2b1	16768; 77371; 11769; 16149; 13030; 71770; 13033; 13032; 19141	61	61
0.0043585	0.0850353	Metabolism of proteins	Reactome	Sec11c; Ktn1; Alg2; Rbbp5; Mrpl57; Fbxl15; Ube2d2a; Nans; Psme2b; Rab20; Rab21; Spcs1; Rab5b; Rab29; Ctsc; Ctsd; Pigq; Pigx; Sec24a; Sec61b; Ganab; Mrps31; Scp2; Cat; Rpl13a; Rab22a; Hist4h4; Psma5; Eif5a2; Mrpl48; Ube2e3; Ddx58; Zdhhc2; Lman2; Ddb2; Cst3; Psmb9; Psmb8; Lgals1; Bcl10; Mrrf; Mrpl33; Tdg; Arf5; Golga2; Gm2619; Spsb3; Gata3; Ly6e; Cpm; Traf3; Pmm2; Commd3; Commd1; Tomm70a; Gng12; Ws…	19672; 59043; 20280; 70546; 320332; 213464; 101100; 233875; 56324; 19766; 20103; 19330; 94181; 67941; 57370; 107986; 66682; 12359; 19244; 72061; 52443; 11844; 52615; 67871; 12700; 226422; 54383; 22027; 70574; 19332; 13033; 16709; 103554; 14755; 22214; 225131; 65256; 22632; 108167347; 78943; 27096; 56550; 22121; 57312; 71853; 208691; 20844; 238024; 28185; 13032; 18619; 17846; 17069; 57296; 19188; …	1658	1652
0.00462322	0.0883961	Inositol phosphate metabolism - Mus musculus (mouse)	KEGG	Inpp1; Inpp5e; Inpp4a; Fig4; Sacm1l; Synj2; Pik3c3; Mtmr3; Pip4k2c; Cdipt	117150; 83493; 225326; 64436; 103199; 74302; 16329; 52858; 20975; 269180	73	73
0.00490183	0.0895315	Pink/Parkin Mediated Mitophagy	Reactome	Pink1; Sqstm1; Tomm70a; Tomm5; Mfn2	68943; 18412; 170731; 68512; 28185	22	22
0.00493556	0.0895315	colanic acid building blocks biosynthesis	MouseCyc	Ugdh; Galt; Pmm2; Ugp2	216558; 22235; 14430; 54128	14	14
0.00496357	0.0895315	Toll Like Receptor 4 (TLR4) Cascade	Reactome	Irf3; Traf3; Peli1; Ube2d2a; Tab2; Nfkbia; Ripk1; Mapk3; Fadd; Irak2; Mapkapk3; Mapkapk2; Ptpn4	19766; 17164; 108960; 54131; 26417; 14082; 56550; 68652; 102626; 19258; 67245; 18035; 22031	110	110
0.00512909	0.0908039	NF-kappa B signaling pathway - Mus musculus (mouse)	KEGG	Traf1; Ddx58; Traf3; Tab2; Gadd45b; Nfkbia; Bcl10; Ripk1; Ltb; Zap70; Icam1; Csnk2b	22029; 22031; 68652; 16994; 22637; 18035; 15894; 230073; 13001; 17873; 12042; 19766	104	98
0.00561718	0.0972194	PI Metabolism	Reactome	Inpp5e; Inpp4a; Fig4; Sacm1l; Mtmr9; Synj2; Pik3c3; Mtmr3; Pip4k2c; Pnpla6	225326; 117150; 83493; 50767; 74302; 269180; 210376; 64436; 20975; 103199	75	75
0.00593242	0.0972194	Glutathione metabolism - Mus musculus (mouse)	KEGG	Pgd; Gsr; Gstt2; Sms; Gpx1; Mgst3; Gstp1; Gpx7; Odc1	110208; 14870; 14872; 14775; 14782; 18263; 66447; 67305; 20603	64	64
0.00603288	0.0972194	IL-3 Signaling Pathway	Wikipathways	Rara; Stat6; Rac2; Rac1; Matk; Mapk3; Grb2; Il3ra; Cish; Tnfrsf1b; Tyk2; Mapkapk2	54721; 17164; 19401; 12700; 26417; 20852; 19353; 19354; 21938; 14784; 16188; 17179	100	100
0.00617297	0.0972194	IL-2 Signaling Pathway	Wikipathways	Map2k2; Stam2; Il2rg; Mapk3; Grb2; Jak3; Icam1; Stam; Mapkapk2; Cish	20844; 26417; 16453; 17164; 26396; 14784; 12700; 16186; 56324; 15894	76	76
0.00635296	0.0972194	Human cytomegalovirus infection - Mus musculus (mouse)	KEGG	Rac2; Rac1; Calr; Fadd; H2-T-ps; Irf3; Ripk1; H2-T23; Nfkbia; H2-T24; Itgav; Map2k2; Grb2; Tap1; Nfatc3; H2-Q7; Mapk3; Ccr5; Il10rb; Gng12; Tapbp; Cdk6; Ppp3ca	18021; 16410; 12317; 19055; 18035; 21354; 15018; 12571; 15040; 15042; 14082; 26396; 16155; 26417; 19766; 21356; 14701; 54131; 19353; 19354; 667803; 14784; 12774	256	250
0.00645444	0.0972194	Interleukin-4 and 13 signaling	Reactome	Stat6; Tyk2; Jak3; Il2rg	16186; 54721; 16453; 20852	15	15
0.00648671	0.0972194	Cellular senescence - Mus musculus (mouse)	KEGG	Cdk6; Sirt1; Nfatc3; Rad1; Rbl2; Mapk3; Gadd45b; H2-Q7; Sqstm1; E2f5; H2-T24; Mapkapk2; Map2k2; Capn1; Ppp3ca; H2-T23; H2-T-ps; Zfp36l1	18021; 12333; 93759; 19651; 15018; 15040; 15042; 19355; 13559; 17164; 12571; 26396; 26417; 19055; 667803; 12192; 17873; 18412	186	180
0.00652975	0.0972194	T cell receptor signaling pathway - Mus musculus (mouse)	KEGG	Ctla4; Icos; Nfatc3; Mapk3; Nfkbia; Map2k2; Grb2; Zap70; Lcp2; Ppp3ca; Bcl10; Rasgrp1	18021; 22637; 19055; 18035; 12477; 12042; 26396; 26417; 54167; 16822; 14784; 19419	101	101
0.00661011	0.0972194	p38MAPK events	Reactome	Mapkapk3; Mapkapk2; Ralgds	17164; 19730; 102626	8	8
0.00661011	0.0972194	Cross-presentation of particulate exogenous antigens (phagosomes)	Reactome	Cyba; Itgav; Ncf4	17972; 16410; 13057	8	8
0.00661011	0.0972194	spermine biosynthesis II	MouseCyc	Sms; Oaz3; Odc1	20603; 53814; 18263	8	8
0.0067209	0.0973512	p38 MAPK Signaling Pathway	Wikipathways	Daxx; Rasgrf1; Rac1; Ripk1; Grb2; Mapkapk2	17164; 19417; 19766; 19353; 14784; 13163	33	33
0.00722215	0.101994	Death Receptor Signalling	Reactome	Sqstm1; Nfkbia; Traf1; Arhgef18; Tab2; Arhgdia; Ripk1; Tnfrsf10b; Abr; Adam17; Rbck1; Fadd; Psenen; Rac1	18412; 19766; 102098; 22029; 109934; 24105; 21933; 66340; 14082; 68652; 192662; 11491; 19353; 18035	128	128
0.00725478	0.101994	EGFR downregulation	Reactome	Grb2; Stam2; Stam; Sh3kbp1; Eps15	20844; 56324; 58194; 14784; 13858	24	24
0.00780712	0.102911	CLEC7A (Dectin-1) signaling	Reactome	Nfatc3; Tab2; Nfkbia; Ppp3ca; Pycard; Bcl10	66824; 19055; 18035; 68652; 18021; 12042	34	34
0.00793779	0.102911	TRIF(TICAM1)-mediated TLR4 signaling	Reactome	Irf3; Traf3; Ube2d2a; Tab2; Nfkbia; Ripk1; Mapk3; Fadd; Irak2; Mapkapk3; Mapkapk2	19766; 17164; 108960; 54131; 26417; 14082; 56550; 68652; 102626; 18035; 22031	91	91
0.00793779	0.102911	MyD88-independent TLR4 cascade	Reactome	Irf3; Traf3; Ube2d2a; Tab2; Nfkbia; Ripk1; Mapk3; Fadd; Irak2; Mapkapk3; Mapkapk2	19766; 17164; 108960; 54131; 26417; 14082; 56550; 68652; 102626; 18035; 22031	91	91
0.00796592	0.102911	Arachidonate Epoxygenase Epoxide Hydrolase	Wikipathways	Cox5a; Cox8a	12868; 12858	3	3
0.00796592	0.102911	Formation of the active cofactor, UDP-glucuronate	Reactome	Ugdh; Ugp2	22235; 216558	3	3
0.00796592	0.102911	biotin-carboxyl carrier protein assembly	MouseCyc	Hlcs; Acacb	110948; 100705	3	3
0.00825387	0.105209	activated TAK1 mediates p38 MAPK activation	Reactome	Irak2; Tab2; Mapkapk3; Mapkapk2	108960; 17164; 68652; 102626	16	16
0.00843007	0.106041	Macroautophagy	Reactome	Rraga; Ambra1; Gabarap; Atg4b; Lamtor4; Lamtor5; Pik3c3; Mtmr3	225326; 74302; 56486; 66096; 68576; 68441; 66615; 228361	56	56
0.00901421	0.111917	Antigen Presentation: Folding, assembly and peptide loading of class I MHC	Reactome	Tap1; Calr; Tapbp; Sec24a; H2-Q7; H2-T23	21356; 77371; 12317; 15040; 21354; 15018	38	35
0.00953176	0.114669	glutathione redox reactions I	MouseCyc	Gpx1; Gsr; Gpx7	14782; 14775; 67305	9	9
0.00954284	0.114669	Proteasome - Mus musculus (mouse)	KEGG	Psmd8; Psme4; Psmb8; Psme2; Psmb9; Psma5; Psme2b	103554; 16912; 16913; 19188; 26442; 57296; 621823	46	46
0.00963434	0.114669	Cellular responses to external stimuli	Reactome	Ambra1; Mt1; Lmnb1; Ube2d2a; Mtmr3; Mapkapk2; H1f0; Mapkapk3; Arnt; Gabarap; Gpx1; Atg4b; Gpx7; Gsr; Rraga; Suz12; Ncf4; Ccs; Cat; Mapk3; Gstp1; Lamtor4; Lamtor5; Crebbp; Sirt1; Hist4h4; Cyba; Cdk6; Phc2; Pik3c3	17164; 56486; 66615; 26417; 14958; 320332; 56550; 14782; 67305; 13057; 14775; 228361; 12571; 12359; 66096; 14870; 68441; 52615; 68576; 93759; 17972; 17748; 225326; 54383; 74302; 12460; 12914; 16906; 11863; 102626	364	364
0.00971566	0.114669	Cytokine Signaling in Immune system	Reactome	Peli1; Tnfrsf8; Irak2; Mapkapk3; Mapkapk2; Sqstm1; Flt3l; Traf3; Tnfrsf1b; Il1rl1; Tab2; Nfkbia; Ube2l6; Grb2; Stat6; Il2rg; Il27ra; Il18r1; Ltb; Tyk2; Il18rap; Il10rb; Mapk3; Cd27; Il3ra; Jak3; Ptpn2; Ebi3; Tnfrsf18	16994; 17164; 68652; 16155; 16186; 18412; 16453; 21940; 108960; 19255; 50498; 22031; 16182; 56791; 26417; 21936; 17082; 20852; 18035; 21941; 16188; 67245; 16174; 21938; 14256; 54721; 50931; 102626; 14784	353	349
